# Supplementary material for: Role of apelin as a biomarker in functional recovery and post-stroke-associated sarcopenia: insights from rehabilitation therapy
Source: PeerJ. 2026 Mar 6;14:e20820. doi: 10.7717/peerj.20820 (PMC12970307; doi:10.7717/peerj.20820)
Supplement: Supplemental Information 1 — All the clinical measurements from Figs. 2 and 4 including blood apelin level before and after rehabilitation of stroke patients. [file peerj-14-20820-s001.xlsx]

## Sheet: Before(1)-After(2) Change
	ID		Apelin-Before	Apelin-After			SMI-Before	SMI-After		Protein-Before	Protein-After		Albumin-Before	Albumin-After		PA-Before	PA-After		HemiGrip-Before	HemiGrip-After		NHemiGrip-Before	NHemiGrip-After		MBI-Beofre	MBI-After			BBS-Before	BBS-After			FSS-Before	FSS-After		SF-physical-Before	SF-physical-After		SF-mental-Before	SF-mental-After		MI-Before	MI-After
1	Patient #1		48.3886	68.1693	1.40878763213639	19.7807	7.3	7.4	0.1	7.1	7.3	0.2	4.3	4.6	0.3	5	5.3	0.3	0	0	0	42	43.1	1.1	54	77	23	1.42592592592593	18	46	28	2.55556	62	33	-29	23.99	26.6	2.61	19.06	25.95	6.89	62	68.5	6.5
2	Patient #2		30.3207	53.2342	1.75570355362093	22.9135	7.1	7.5	0.4	6.4	7	0.6	4	4.6	0.6	4.8	4.4	-0.4	17.8	18	0.2	19.2	24.2	5	57	70	13	1.2280701754386	24	28	4	1.16667	33	41	8	34.69	33.49	-1.2	19.84	25.21	5.37	67.5	67.5	0
3	Patient #3		12.9778	17.3873	1.33976971425797	4.40946	4.8	4.6	-0.2	6.3	6.7	0.4	3.3	3.3	0	3.6	4	0.4	0	5	5	12	11	-1	37	44	7	1.18918918918919	4	10	6	2.5	62	48	-14	21.19	24.07	2.88	27.3	27.58	0.28	59.5	65.5	6
4	Patient #4		36.8555	43.7004	1.18572293320339	6.84491	7.3	7.6	0.3	6.6	7	0.4	3.8	4.2	0.4	5.4	5.1	-0.3	9	16	7	26	26	0	58	87	29	1.5	20	29	9	1.45	29	37	8	24.41	24.81	0.4	36.66	38.25	1.59	59.5	76.5	17
5	Patient #5		61.357	54.8587	0.894090711682105	-6.49827	6.3	6.3	0	6.8	6.4	-0.4	3.5	3.2	-0.3	4.7	4.6	-0.1	13	15	2	24	29	5	59	76	17	1.28813559322034	34	37	3	1.08824	25	18	-7	34.69	33.49	-1.2	19.84	25.21	5.37	68.5	76.5	8
6	Patient #6		6.57367	12.9274	1.96654689083574	6.35376	7.1	7.4	0.3	6.4	6.8	0.4	3.4	3.9	0.5	4	5.1	1.1	12	12	0	23	23	0	31	46	15	1.48387096774194	26	30	4	1.15385	61	43	-18	17.95	17.25	-0.7	34.75	36.9	2.15	74.5	74.5	0
7	Patient #7		43.3243	57.5145	1.3275352578893	14.1902	5.5	6.5	1	6.7	6.4	-0.3	3.6	3.5	-0.1	3.1	3.9	0.8	4	6	2	10	9	-1	39	42	3	1.07692307692308	7	20	13	2.85714	60	55	-5	21.83	23.71	1.88	32.82	32.55	-0.27	59.5	59.5	0
8	Patient #8		47.4749	61.2919	1.29103816739087	13.817	5.8	6.1	0.3	6.3	6.8	0.5	4.2	4.9	0.7	3.2	4.4	1.2	5	6	1	18	17	-1	58	70	12	1.20689655172414	48	49	1	1.02083	32	9	-23	32.96	33.43	0.47	36.76	38.44	1.68	53	59.5	6.5
9	Patient #9		32.2209	42.0223	1.30419259383294	9.80137	8.8	9.8	1	6.3	7.4	1.1	3.4	4.8	1.4	5.5	5.5	0	2	9	7	40	41	1	46	85	39	1.84782608695652	41	45	4	1.09756	26	20	-6	32.46	31.85	-0.61	37.82	35.85	-1.97	68.5	71.5	3
10	Patient #10		52.3994	70.5952	1.34725145168567	18.1958	6.2	7.2	1	5.7	5.8	0.1	3.5	3.6	0.1	2.3	2.8	0.5	4	4	0	12	15	3	20	25	5	1.25	5	4	-1	0.8	63	23	-40	22.98	25.85	2.87	35.27	35.56	0.29	43.5	53	9.5
11	Patient #11		47.5475	53.1948	1.11877311505801	5.64736	5.7	5.8	0.1	6.3	6.4	0.1	3.5	3.6	0.1	4	3.5	-0.5	0	0	0	5.3	3	-2.3	22	35	13	1.59090909090909	13	24	11	1.84615	49	19	-30	26.84	31.18	4.34	33.08	37.05	3.97	62.5	74.5	12
12	Patient #12		49.0208	60.4216	1.23257182911973	11.4008	7.2	10.2	3	8	8.4	0.4	4.1	4.3	0.2	4.3	10	5.7	0	0	0	0	0	0	0	6	6	#NUM!	0	5	5	#DIV/0!	61	61	0	22.19	22.3	0.11	22.47	22.51	0.04	22	29.5	7.5
13	Patient #13		44.1206	54.2584	1.22977441677105	10.1378	7.9	7.8	-0.1	6.4	7	0.6	4.1	4.4	0.3	5.9	6	0.1	0	0	0	32	34	2	70	76	6	1.08571428571429	5	37	32	7.4	39	21	-18	28.51	31.08	2.57	42.01	43.66	1.65	42.5	54.5	12
14	Patient #14		48.4115	70.1884	1.44982920336379	21.7769	7.2	7.6	0.4	7	7.1	0.1	4.5	4.8	0.3	5.1	4.8	-0.3	15	16	1	24	28	4	62	76	14	1.2258064516129	38	44	6	1.15789	23	20	-3	43.47	43.21	-0.26	26.43	29.97	3.54	76.5	76.5	0
15	Patient #15		47.6332	57.4721	1.2065563285635	9.83893	7.4	7.7	0.3	7.1	7.5	0.4	4.4	4.7	0.3	4.8	4.8	0	21	26.4	5.4	29	30.3	1.3	76	78	2	1.02631578947368	20	42	22	2.1	44	26	-18	36.25	43.74	7.49	42.63	54.92	12.29	68.5	76.5	8
16	Patient #16		36.3138	55.1344	1.51827788970775	18.8206	7.3	7.4	0.1	6.7	7.5	0.8	3.9	4.4	0.5	5.7	5.2	-0.5	0	0	0	29	30	1	44	55	11	1.25	5	25	20	5	23	15	-8	44.18	48.5	4.32	49.36	54.7	5.34	10.5	40	29.5
17	Patient #17		52.8644	69.728	1.31899542916578	16.8635	6	6.3	0.3	6.3	6.5	0.2	4	4.4	0.4	4.6	4.5	-0.1	8.3	14.5	6.2	13	18.4	5.4	62	73	11	1.17741935483871	38	41	3	1.07895	54	48	-6	20.66	22.43	1.77	30.62	33.97	3.35	62.5	76.5	14
18	Patient #18		48.3631	61.1143	1.26365570991552	12.7512	7.9	8	0.1	7.1	7.3	0.2	4.7	4.9	0.2	6.5	6.5	0	0	7	7	40	47.2	7.2	69	86	17	1.2463768115942	27	51	24	1.88889	10	9	-1	31.2	35.94	4.74	37.3	37.1	-0.2	41	51.5	10.5
19	Patient #19		85.5603	99.4638	1.16249926295996	13.9035	5.6	5.7	0.1	7.4	7.5	0.1	3.6	4.5	0.9	5.5	5.1	-0.4	0	4	4	13	16	3	20	49	29	2.45	23	27	4	1.17391	52	18	-34	29.51	31.88	2.37	25.29	35.34	10.05	59.5	71.5	12
20	Patient #20		57.3912	67.6662	1.17903466915364	10.275	7.5	7.5	0	6.3	7.3	1	4.2	4.6	0.4	5.2	5.2	0	35	41	6	36	37	1	69	79	10	1.14492753623188	41	54	13	1.31707	22	20	-2	21.22	30.45	9.23	46.18	46.5	0.32	70.5	84.5	14
21	Patient #21		59.9833	76.4287	1.27416591283197	16.4454	6.9	7.6	0.7	6.5	6.9	0.4	3.9	4.1	0.2	3.9	4.7	0.8	0	0	0	32	34	2	17	24	7	1.41176470588235	0	14	14	#DIV/0!	48	44	-4	29.88	34.65	4.77	38.72	35.49	-3.23	29.5	49.5	20
22	Patient #22		54.9516	78.2035	1.42313535795996	23.2519	5.3	5.8	0.5	7.2	7.6	0.4	4.2	4.6	0.4	3.7	4	0.3	0	8.3	8.3	10.5	19.8	9.3	32	69	37	2.15625	19	27	8	1.42105	44	41	-3	29.25	30.82	1.57	38.81	39.12	0.31	40.5	57	16.5
23	Patient #23		72.2474	82.3232	1.13946289356343	10.0758	5.3	5.8	0.5	5.6	6.5	0.9	3.2	3.4	0.2	2.6	3.7	1.1	0	0	0	0	10	10	16	28	12	1.75	4	6	2	1.5	45	44	-1	26.3	26.77	0.47	41.67	43.32	1.65	10	19	9

## Sheet: Univariate logistic
	ID		Diagnostics	Sex M=1 F=2	SMI on admission	NIHSS on admission	Age	Weight	Height (cm)	BMI on admission	MBI1	Motricity index	Protein intake (g/kg/day)	Length from onset to transfer to hospital (hours)	Length of hospital stay	Hemi skeletal muscle (upper)1	Hemi skeletal muscle (lower)1	NHemi skeletal muscle (upper)1	NHemi skeletal muscle (lower)1	PA1	HemiGrip1	NHemiGrip1	BBS1	FSS1	SF-physical1	SF-mental1	Protein	Albumin
1	Patient #1		Rt. BG~CR infarction	1	7.3	11	65	68	1.78	21.4619	54	62	1.3	10	23	3.37	8.35	3.25	8.14	5	0	42	18	62	23.99	19.06	7.1	4.3
2	Patient #2		Rt. pontine infarction	1	7.1	2	68	68	1.74	22.46	57	67.5	1.2	16	30	2.86	7.83	2.77	8.08	4.8	17.8	19.2	24	33	34.69	19.84	6.4	4
3	Patient #3		Rt. pontine infarction	2	4.8	3	84	42	1.52	18.1787	37	59.5	0.7	12	32	1.54	3.94	1.5	3.78	3.6	0	12	4	62	21.19	27.3	6.3	3.3
4	Patient #4		s-ICH, Rt. BG	2	7.3	4	34	80	1.6	31.25	58	59.5	1.2	5	46	2.44	7.39	2.41	7.12	5.4	9	26	20	29	24.41	36.66	6.6	3.8
5	Patient #5		Rt. pontine infarction	2	6.3	2	65	65	1.63	24.4646	59	68.5	0.8	48	32	2.13	5.83	2.28	5.78	4.7	13	24	34	25	34.69	19.84	6.8	3.5
6	Patient #6		Rt. MCA infarction	1	7.1	16	84	50	1.7	17.301	31	74.5	0.95	1	36	2.52	7.67	2.51	7.61	4	12	23	26	61	17.95	34.75	6.4	3.4
7	Patient #7		Lt. BG~CR infarction	2	5.5	6	79	50	1.6	19.5312	39	59.5	1.05	8	32	1.38	5.78	1.4	5.65	3.1	4	10	7	60	21.83	32.82	6.7	3.6
8	Patient #8		Rt. CR infarction	2	5.8	6	61	60	1.52	25.9695	58	53	1.1	9	34	1.81	5.02	1.76	4.88	3.2	5	18	48	32	32.96	36.76	6.3	4.2
9	Patient #9		Rt pontine infarction	1	8.8	4	59	80	1.65	29.3848	46	68.5	1.05	20	34	3.27	8.57	3.63	8.39	5.5	2	40	41	26	32.46	37.82	6.3	3.4
10	Patient #10		Lt. IC infarction	1	6.2	8	85	65	1.72	21.9713	20	43.5	1.15	24	45	3.03	6.35	2.73	6.15	2.3	4	12	5	63	22.98	35.27	5.8	3.5
11	Patient #11		Lt. MCA infarction	2	5.7	21	74	63	1.58	25.2363	22	62.5	1.05	11	23	1.99	5.3	1.86	5.22	4	0	5.3	13	49	26.84	33.08	6.3	3.5
12	Patient #12		s-ICH, Lt. BG	1	7.2	16	53	80	1.78	25.2493	0	22	1.2	3	53	2.98	8.29	3.08	8.48	4.3	0	0	0	61	22.19	22.47	8	4.1
13	Patient #13		Lt. BG-CR infarction	1	7.9	6	59	80	1.75	26.1224	70	42.5	1.12	10	38	3.4	8.71	3.24	8.78	5.9	0	32	5	39	28.51	42.01	6.4	4.1
14	Patient #14		Rt. BG-CR infarction	1	7.2	4	75	77	1.69	26.9598	62	76.5	1.1	8	23	2.52	7.72	2.62	7.57	5.1	15	24	38	23	43.47	26.43	7	4.8
15	Patient #15		Rt. lateral medullary infarction	1	7.4	3	83	76	1.75	24.8163	76	68.5	1.05	36	50	2.78	8.83	3.03	8.85	4.8	21	29	20	44	36.25	42.63	7.1	4.4
16	Patient #16		s-ICH, Rt BG	1	7.3	15	34	78	1.7	26.9896	44	10.5	1.1	3	47	2.57	7.74	2.8	7.98	5.7	0	29	5	23	44.18	49.36	6.7	3.9
17	Patient #17		Rt. IC infarction	1	6	5	73	59	1.58	23.634	62	62.5	1	50	37	1.93	5.58	1.95	5.57	4.6	8.3	13	38	54	20.66	30.62	6.3	4
18	Patient #18		Rt. medial pontine infarction	1	7.9	3	55	73	1.76	23.5666	86	41	1.1	5	32	3.17	9.03	3.44	8.87	6.5	0	40	27	10	31.2	37.3	7.1	4.7
19	Patient #19		Lt. MCA infarction	2	5.6	23	72	53	1.6	20.7031	20	59.5	1	1	26	1.53	4.31	1.59	3.9	5.5	0	13	23	52	29.51	25.29	7.4	3.6
20	Patient #20		Lt. BG-CR infarction	2	7.5	7	48	85	1.72	28.7317	69	70.5	1.05	3	32	2.89	8.22	3.07	8.13	5.2	35	36	41	22	21.22	46.18	6.3	4.2
21	Patient #21		Lt. CR infarction	1	6.9	10	80	80	1.68	28.3447	17	29.5	1.05	1	39	2.69	7.04	2.79	6.94	3.9	0	32	0	48	29.88	38.72	6.5	3.9
22	Patient #22		Rt pontine infarction	2	5.3	5	80	56	1.57	22.719	32	40.5	1.05	10	38	1.92	5.41	1.82	5.15	3.7	0	10.5	19	44	29.25	38.81	7.2	4.2
23	Patient #23		Lt MCA infarcion	2	5.3	20	74	58	1.58	23.2335	16	10	1	8	37	1.34	5.43	1.22	4.62	2.6	0	0	4	45	26.3	41.67	5.6	3.2

## Sheet: Survey
	ID		SF1-1	SF1-2	SF2-1	SF2-2	SF3-1	SF3-2	SF4-1	SF4-2	SF5-1	SF5-2	SF6-1	SF6-2	SF7-1	SF7-2	SF8-1	SF8-2	SF9-1	SF9-2	SF10-1	SF10-2	SF11-1	SF11-2	SF12-1	SF12-2			FSS1-1	FSS1-2	FSS2-1	FSS2-2	FSS3-1	FSS3-2	FSS4-1	FSS4-2	FSS5-1	FSS5-2	FSS6-1	FSS6-2	FSS7-1	FSS7-2	FSS8-1	FSS8-2	FSS9-1	FSS9-2
1	Patient #1		5	5	1	1	1	1	1	1	1	1	1	2	1	2	5	4	5	2	5	4	1	2	1	1	62	33	7	2	6	3	7	3	7	3	7	4	7	4	7	2	7	6	7	6
2	Patient #2		5	5	1	1	1	1	2	1	2	1	2	4	2	4	4	1	5	2	5	3	2	4	2	2	33	41	5	6	5	6	6	5	3	5	3	4	2	4	2	4	3	4	4	3
3	Patient #3		5	5	1	1	1	1	1	1	1	1	1	4	1	4	5	5	2	2	5	5	1	2	1	1	62	48	7	6	6	6	7	6	7	5	7	5	7	5	7	5	7	5	7	5
4	Patient #4		5	3	1	2	1	2	1	3	1	3	3	3	3	3	3	3	4	3	4	3	4	3	1	3	29	37	4	5	4	4	3	4	1	4	1	4	2	4	2	4	2	4	2	4
5	Patient #5		5	3	1	1	1	1	1	3	1	4	2	3	2	5	1	2	4	1	5	3	1	4	1	3	25	18	4	4	4	2	6	2	3	3	1	1	2	1	2	3	1	1	2	1
6	Patient #6		5	4	1	1	1	1	1	2	1	2	3	2	3	2	5	3	3	3	5	3	3	3	2	2	61	43	7	5	7	5	7	5	7	5	7	5	7	5	7	5	6	4	6	4
7	Patient #7		5	4	1	1	1	1	1	1	1	1	2	3	2	4	4	4	4	4	5	4	3	3	2	2	60	55	7	6	7	7	6	6	6	6	7	6	7	6	7	6	7	6	6	6
8	Patient #8		4	3	2	2	1	2	1	1	1	4	4	4	4	4	2	2	3	2	3	2	4	3	2	3	32	9	7	1	1	1	7	1	7	1	2	1	2	1	2	1	2	1	2	1
9	Patient #9		3	2	1	3	1	1	1	1	1	1	2	5	3	5	2	2	4	2	4	2	4	5	1	5	26	20	5	4	3	4	3	3	3	3	2	2	2	1	1	1	4	1	3	1
10	Patient #10		5	5	1	1	1	1	1	1	1	1	1	2	1	3	5	2	1	1	1	1	1	2	1	1	63	23	7	5	7	2	7	2	7	2	7	2	7	3	7	3	7	2	7	2
11	Patient #11		5	3	1	2	1	2	1	3	1	3	2	4	1	4	2	2	3	2	4	3	3	4	2	3	49	19	5	2	5	2	6	2	6	2	5	2	6	2	6	3	5	2	5	2
12	Patient #12		5	5	1	1	1	1	1	1	1	2	1	1	1	1	5	4	5	4	5	5	1	2	1	2	61	61	7	7	7	7	7	7	7	7	7	7	6	6	6	6	7	7	7	7
13	Patient #13		4	2	1	1	1	1	1	1	1	1	3	2	3	4	3	1	5	4	5	4	2	2	1	5	39	21	5	1	5	5	5	5	4	1	4	1	4	1	4	1	4	1	4	1
14	Patient #14		5	3	1	2	1	1	1	3	1	2	2	5	2	5	1	1	2	2	4	1	2	5	2	2	23	20	1	5	3	5	3	2	2	1	1	1	2	1	4	3	6	1	3	1
15	Patient #15		4	1	2	2	1	2	1	2	1	4	4	4	4	5	2	2	2	2	2	2	4	5	2	4	44	26	4	4	4	2	6	3	5	2	5	2	4	3	5	3	5	3	6	4
16	Patient #16		3	3	2	2	2	3	3	4	3	4	3	5	3	5	3	3	4	4	2	2	3	5	3	5	23	15	4	3	4	3	4	2	3	2	2	1	2	1	2	1	1	1	1	1
17	Patient #17		5	5	1	1	1	1	1	1	1	1	1	1	1	2	5	4	5	5	5	5	3	4	1	2	54	48	6	6	6	6	6	6	6	6	6	6	6	5	6	4	6	4	6	5
18	Patient #18		3	3	1	3	1	3	2	4	1	4	3	4	1	1	4	2	2	2	2	2	1	4	1	2	1	4	2	1	1	1	1	1	1	1	1	1	1	1	1	1	1	1	1	1
19	Patient #19		5	3	1	2	1	1	1	3	1	3	2	3	2	3	2	2	4	2	3	3	2	4	2	3	52	18	6	2	6	2	6	2	6	2	6	2	5	2	6	2	5	2	6	2
20	Patient #20		4	3	1	1	1	1	1	2	1	3	4	2	4	2	5	3	2	4	2	3	4	3	2	2	22	20	3	2	3	2	3	3	3	3	2	2	2	2	2	2	2	2	2	2
21	Patient #21		4	3	1	1	1	1	1	2	1	2	2	2	3	3	2	2	2	2	3	3	3	3	2	3	48	32	5	4	6	4	5	4	6	5	5	3	5	3	5	3	5	3	6	3
22	Patient #22		4	4	1	1	1	1	1	1	1	1	4	1	4	1	2	5	2	5	4	5	3	3	1	1	44	41	5	3	5	4	6	6	6	6	4	4	5	5	4	4	5	5	4	4
23	Patient #23		5	4	1	1	1	1	1	1	1	1	3	1	3	1	2	3	3	2	3	3	4	4	3	2	45	44	5	3	5	3	5	3	5	3	5	3	5	3	5	3	5	3	5	3
