# Supplementary material for: Role of apelin as a biomarker in functional recovery and post-stroke-associated sarcopenia: insights from rehabilitation therapy
Source: PeerJ. 2026 Mar 6;14:e20820. doi: 10.7717/peerj.20820 (PMC12970307; doi:10.7717/peerj.20820)
Supplement: Supplemental Information 2 — Raw measurements of cytokine array described in Fig. 3. [file peerj-14-20820-s002.xlsx]

## Sheet: Analysis
	#16 Before	#16 After
GRO	669	706.276					92.5952	97.7545
	776	813.108					107.405	112.541
GRO-alpha	467	463.785					89.378	88.7627
	578	554.508					110.622	106.126
ENA-78	751	841.088					87.6824	98.2006
	962	903.83					112.318	105.526
IL-2	572	863.133					95.1747	143.616
	630	749.518					104.825	124.712
IL-3	577	661.339					99.3971	113.926
	584	763.932					100.603	131.599
IL-8	674	869.916					91.8256	118.517
	794	921.636					108.174	125.563
IL-10	687	738.496					103.076	110.802
	646	808.021					96.9242	121.233
IL12-p40	641	682.536					107.55	114.519
	551	776.65					92.4497	130.31
IFN-gamma	532	468.873					101.818	89.7364
	513	622.337					98.1818	119.108
MCP-1	8249	6871.15					97.7775	81.4455
	8624	7113.64					102.222	84.3198
M-CSF	684	897.047					111.765	146.576
	540	1030.16					88.2353	168.327
MDC	2100	1603.32					91.8434	70.1213
	2473	1738.14					108.157	76.0173
MIG	3069	2965.85					105.974	102.412
	2723	2969.24					94.0262	102.529
MIP-1-delta	8630	7719.86					107.713	96.3538
	7394	8186.19					92.2866	102.174
RANTES	10919	14262.9					102.695	134.144
	10346	13978.8					97.3054	131.473
SCF	512	832.609					98.367	159.963
	529	603.684					101.633	115.982
SDF-1	713	1005.57					94.2498	132.925
	800	808.869					105.75	106.923
TARC	578	820.739					103.307	146.692
	541	733.408					96.6935	131.083
Angiogenin	18769	18363.2					100.503	98.3303
	18581	19576.5					99.4967	104.827
Oncostatin M	1818	2317.23					99.8627	127.285
	1823	1956.04					100.137	107.445
TPO	758	908.07					168.82	202.243
	140	334.061					31.1804	74.4011
VEGF	502	597.749					95.893	114.183
	545	437.501					104.107	83.5724
PDGF-BB	1700	2072.2					102.843	125.36
	1606	2181.57					97.1567	131.977
Leptin	9293	8335.42					101.159	90.7355
	9080	8593.17					98.8407	93.5413
TNF-alpha	451	636.751					103.797	146.548
	418	650.317					96.2025	149.67
IGF-1	397	657.948					84.4681	139.989
	543	919.94					115.532	195.732

## Sheet: #16(Before)
	#16 Before
Lin./Col.	C1	C2	C3	C4	C5	C6	C7	C8	C9	C10	C11	C12
L1	21104	24007	247	323	993	288	365	911	709	636	394	448
L2	22561	25051	242	281	1204	207	258	1018	820	671	438	501
L3	814	819	571	283	347	262	916	929	883	445	604	774
L4	872	826	330	314	398	250	1036	888	793	340	770	755
L5	8491	547	498	926	2342	3311	8872	11161	754	955	820	672
L6	8866	578	546	782	2715	2965	7636	10588	771	1042	783	581
L7	693	553	561	639	19011	2060	1000	744	1942	9535	249	19250
L8	660	440	644	785	18823	2065	382	787	1848	9322	229	18687
RAW-BG	20862	23765	5	81	751	46	123	669	467	394	152	206
	22319	24809	0	39	962	-35	16	776	578	429	196	259
	572	577	329	41	105	20	674	687	641	203	362	532
	630	584	88	72	156	8	794	646	551	98	528	513
	8249	305	256	684	2100	3069	8630	10919	512	713	578	430
	8624	336	304	540	2473	2723	7394	10346	529	800	541	339
	451	311	319	397	18769	1818	758	502	1700	9293	7	19008
	418	198	402	543	18581	1823	140	545	1606	9080	-13	18445
												18726.5	1
Pos-Normalized	20862	23765	5	81	751	46	123	669	467	394	152	206
	22319	24809	0	39	962	-35	16	776	578	429	196	259
	572	577	329	41	105	20	674	687	641	203	362	532
	630	584	88	72	156	8	794	646	551	98	528	513
	8249	305	256	684	2100	3069	8630	10919	512	713	578	430
	8624	336	304	540	2473	2723	7394	10346	529	800	541	339
	451	311	319	397	18769	1818	758	502	1700	9293	7	19008
	418	198	402	543	18581	1823	140	545	1606	9080	-13	18445

## Sheet: #16(After)
	#16 After
Lin./Col.	C1	C2	C3	C4	C5	C6	C7	C8	C9	C10	C11	C12
L1	21109	21339	295	217	1209	299	313	1050	764	783	291	526
L2	21390	22170	311	258	1283	212	298	1176	871	785	384	464
L3	1235	997	427	282	346	352	1243	1088	1022	438	654	770
L4	1101	1118	659	460	479	274	1304	1170	1133	413	594	951
L5	8321	642	733	1275	2108	3715	9322	17039	1199	1403	1185	801
L6	8607	610	673	1432	2267	3719	9872	16704	929	1171	1082	866
L7	968	713	616	993	21875	2950	1288	922	2661	10048	219	22252
L8	984	838	747	1302	23306	2524	611	733	2790	10352	251	22355
	20892	21122	78	0	992	82	96	833	547	566	74	309
	21173	21953	94	41	1066	-5	81	959	654	568	167	247
	1018	780	210	65	129	135	1026	871	805	221	437	553
	884	901	442	243	262	57	1087	953	916	196	377	734
	8104	425	516	1058	1891	3498	9105	16822	982	1186	968	584
	8390	393	456	1215	2050	3502	9655	16487	712	954	865	649
	751	496	399	776	21658	2733	1071	705	2444	9831	2	22035
	767	621	530	1085	23089	2307	394	516	2573	10135	34	22138
												22086.5	0.847871
Pos-Normalized	17713.7	17908.7	66.1339	0	841.088	69.5254	81.3956	706.276	463.785	479.895	62.7424	261.992
	17952	18613.3	79.6999	34.7627	903.83	-4.23935	68.6775	813.108	554.508	481.591	141.594	209.424
	863.133	661.339	178.053	55.1116	109.375	114.463	869.916	738.496	682.536	187.379	370.52	468.873
	749.518	763.932	374.759	206.033	222.142	48.3286	921.636	808.021	776.65	166.183	319.647	622.337
	6871.15	360.345	437.501	897.047	1603.32	2965.85	7719.86	14262.9	832.609	1005.57	820.739	495.157
	7113.64	333.213	386.629	1030.16	1738.14	2969.24	8186.19	13978.8	603.684	808.869	733.408	550.268
	636.751	420.544	338.3	657.948	18363.2	2317.23	908.07	597.749	2072.2	8335.42	1.69574	18682.8
	650.317	526.528	449.372	919.94	19576.5	1956.04	334.061	437.501	2181.57	8593.17	28.8276	18770.2

## Sheet: Sheet1
	#16 Before	A	B	C	D	E	F	G	H	I	J	K	L
	1	20862	23765	5	81	751	46	123	669	467	394	152	206
	2	22319	24809	0	39	962	-35	16	776	578	429	196	259
	3	572	577	329	41	105	20	674	687	641	203	362	532
	4	630	584	88	72	156	8	794	646	551	98	528	513
	5	8249	305	256	684	2100	3069	8630	10919	512	713	578	430
	6	8624	336	304	540	2473	2723	7394	10346	529	800	541	339
	7	451	311	319	397	18769	1818	758	502	1700	9293	7	19008
	8	418	198	402	543	18581	1823	140	545	1606	9080	-13	18445
	#16 After	A	B	C	D	E	F	G	H	I	J	K	L
	1	17713.7	17908.7	66.1339	0	841.088	69.5254	81.3956	706.276	463.785	479.895	62.7424	261.992
	2	17952	18613.3	79.6999	34.7627	903.83	-4.23935	68.6775	813.108	554.508	481.591	141.594	209.424
	3	863.133	661.339	178.053	55.1116	109.375	114.463	869.916	738.496	682.536	187.379	370.52	468.873
	4	749.518	763.932	374.759	206.033	222.142	48.3286	921.636	808.021	776.65	166.183	319.647	622.337
	5	6871.15	360.345	437.501	897.047	1603.32	2965.85	7719.86	14262.9	832.609	1005.57	820.739	495.157
	6	7113.64	333.213	386.629	1030.16	1738.14	2969.24	8186.19	13978.8	603.684	808.869	733.408	550.268
	7	636.751	420.544	338.3	657.948	18363.2	2317.23	908.07	597.749	2072.2	8335.42	1.69574	18682.8
	8	650.317	526.528	449.372	919.94	19576.5	1956.04	334.061	437.501	2181.57	8593.17	28.8276	18770.2
